# Supplementary material for: Concurrent Gene Insertion, Deletion, and Inversion during the Construction of a Novel Attenuated BoHV-1 Using CRISPR/Cas9 Genome Editing
Source: Vet Sci. 2022 Mar 30;9(4):166. doi: 10.3390/vetsci9040166 (PMC9029512; doi:10.3390/vetsci9040166)
Supplement: Supplementary file 1 [file vetsci-09-00166-s001.zip]

Archive with 1 entries (1 files):
- vetsci-1596490-supplementary.pdf
